# Supplementary material for: Preclinical Evaluation of Podoplanin-Targeted Alpha-Radioimmunotherapy with the Novel Antibody NZ-16 for Malignant Mesothelioma
Source: Cells. 2021 Sep 22;10(10):2503. doi: 10.3390/cells10102503 (PMC8533940; doi:10.3390/cells10102503)
Supplement: Supplementary file 1 [file cells-10-02503-s001.zip]

Archive with 1 entries (1 files):
- cells-1351149-supplementary.pdf
